# Supplementary material for: The Transcriptional Response of Aedes aegypti with Variable Extrinsic Incubation Periods for Dengue Virus
Source: Genome Biol Evol. 2018 Oct 18;10(12):3141–51. doi: 10.1093/gbe/evy230 (PMC6278894; doi:10.1093/gbe/evy230)
Supplement: Supplementary Data [file evy230_supp.zip]

Archive with 6 entries (6 files):
- Kohetalsupportinglegends.docx
- Supp Figure1.jpg
- Supp Figure2.jpg
- Supp Table 1.docx
- Supp Table 2.docx
- Supplementary _data.docx
